# Supplementary material for: Recombinant FGF21 Attenuates Polychlorinated Biphenyl-Induced NAFLD/NASH by Modulating Hepatic Lipocalin-2 Expression
Source: Int J Mol Sci. 2022 Aug 10;23(16):8899. doi: 10.3390/ijms23168899 (PMC9408415; doi:10.3390/ijms23168899)
Supplement: Supplementary file 1 [file ijms-23-08899-s001.zip]

Archive with 1 entries (1 files):
- ijms-1821103-supplementary.pdf
